# Supplementary material for: Transcriptional and posttranscriptional regulation of Bacillus sp. CDB3 arsenic-resistance operon ars1
Source: PeerJ. 2015 Sep 3;3:e1230. doi: 10.7717/peerj.1230 (PMC4562236; doi:10.7717/peerj.1230)
Supplement: Data S1 — Figure S1. Raw data for qPCR results in Figure 2B [file peerj-03-1230-s001.xlsx]

## Sheet: Sheet1
Three independent measurements
First
	Copy number			Mean	Expression
Control	10600	9500	10700	10266.7
pAR27	1080000	1090000	1080000	1.08333e+06	1.07307e+06
pAR27HP∆	3050000	3080000	3080000	3070000	3.05973e+06
Second
	Copy number			Mean	Expression
Control	10300	9170	10800	10090
pAR27	1110000	1050000	1130000	1.09667e+06	1.08658e+06
pAR27HP∆	3120000	3170000	3240000	3.17667e+06	3.16658e+06
Third
	Copy number			Mean	Expression
Control	15800	14800	12100	14233.3
pAR27	1490000	1580000	1590000	1.55333e+06	1539100
pAR27HP∆	4360000	4200000	4480000	4.34667e+06	4.33243e+06
Mean of three independent measurements
	Copy number			Mean	Expression	Stev
Control	10300	10100	14200	11533.3	11500	2311.57
pAR27	1070000	1090000	1540000	1.23333e+06	1221800	265769
pAR27HP∆	3060000	3170000	4330000	3520000	3.50847e+06	703633
